# Supplementary material for: Pressurized Liquid Extraction Combined with Enzymatic-Assisted Extraction to Obtain Bioactive Non-Extractable Polyphenols from Sweet Cherry (Prunus avium L.) Pomace
Source: Nutrients. 2021 Sep 17;13(9):3242. doi: 10.3390/nu13093242 (PMC8465171; doi:10.3390/nu13093242)
Supplement: Supplementary file 1 [file nutrients-13-03242-s001.zip]

Archive with 1 entries (1 files):
- nutrients-1336213-supplementary.pdf
